# Supplementary material for: Tisp40 prevents cardiac ischemia/reperfusion injury through the hexosamine biosynthetic pathway in male mice
Source: Nat Commun. 2023 Jun 8;14:3383. doi: 10.1038/s41467-023-39159-0 (PMC10250363; doi:10.1038/s41467-023-39159-0)
Supplement: Supplementary file 4 — Source Data [file 41467_2023_39159_MOESM4_ESM.xlsx]

## Sheet: Figure 2
Figure 2C
IA/AAR	I/R-WT	I/R-KO		AAR/LV	I/R-WT	I/R-KO
1	51.8519	78.2609		1	43.5484	48.9362
2	52.381	75		2	38.1818	38.4615
3	26.6667	72.4138		3	65.2174	52.7273
4	41.6667	60.6061		4	47.0588	66
5	65.5172	61.5385		5	48.3333	54.1667
6	39.1304	86.3636		6	38.9831	41.5094
7	47.0588	58.3333		7	69.3878	52.1739
8	34.2857	62.963		8	61.4035	67.5
Figure 2D				Figure 2E						Figure 2F
TUNEL	I/R-WT	I/R-KO		DNA fragment	Sham-WT	Sham-KO	I/R-WT	I/R-KO		Caspase3 activity	Sham-WT	Sham-KO	I/R-WT	I/R-KO
1	0.857143	2.55738		1	0.926471	0.705882	2.95588	5.55882		1	0.859935	1.2443	5.14007	8.54723
2	1.25761	2.19204		2	0.683824	1.32353	4.16912	6.46324		2	1.16612	1.45928	5.62866	6.69707
3	0.793911	2.26932		3	1.27941	1.14706	3.61765	7.25735		3	0.65798	1.08795	4.72313	8.29316
4	1.03279	2.79625		4	1.08088	0.970588	3.28676	6.28676		4	1.00326	0.859935	5.21824	7.53094
5	0.9274	1.94614		5	1.21324	1.05882	3.86029	5.38235		5	1.25081	0.775244	6.03909	9.27687
6	1.13115	2.44496		6	0.816176	0.639706	3.48529	6.08824		6	1.06189	0.931596	4.58632	9.03583
Figure 2G				Figure 2H
DHE	I/R-WT	I/R-KO		O2-	Sham-WT	Sham-KO	I/R-WT	I/R-KO		H2O2	Sham-WT	Sham-KO	I/R-WT	I/R-KO
1	1.04029	1.76557		1	0.980144	1.2333	1.77888	2.79152		1	0.926941	0.881279	2.09589	3.19178
2	0.739927	1.35531		2	1.07085	0.873195	2.3407	2.60875		2	0.794521	1.19635	1.81735	3.53425
3	1.20879	1.58974		3	0.831227	0.909747	1.61372	2.93908		3	1.14612	0.931507	2.01826	2.91781
4	0.967033	1.9707		4	1.14531	1.11417	1.95487	3.15839		4	1.0274	1.14612	2.2968	3.20091
5	0.879121	1.72161		5	1.01805	1.06543	2.05776	3.31949		5	0.863014	0.90411	2.24201	3.44292
6	1.16484	1.86081		6	0.954422	0.992329	2.18096	3.51309		6	1.24201	1.01826	2.20091	2.86758

## Sheet: Figure 3
Figure 3A						Figure 3B						Figure 3C
Cell size	Sham-WT	Sham-KO	I/R-WT	I/R-KO		HW/TL	Sham-WT	Sham-KO	I/R-WT	I/R-KO		Fibrotic area	Sham-WT	Sham-KO	I/R-WT	I/R-KO
1	203	191	345	599		1	5.28736	5.95376	7.91908	8.85714		1	2.53	2.04	9.34	15.22
2	194	167	398	687		2	6.06557	6.07735	7.34807	9.58824		2	2.19	2.77	8.94	12.98
3	252	244	422	643		3	5.75581	6.10465	8.27586	8.85057		3	3.03	2.19	7.98	17.34
4	183	283	457	755		4	6.0452	5.57471	8.30508	9.33702		4	2.92	3.34	10.33	16.11
5	224	221	398	704		5	6	5.87912	7.74725	9.20455		5	3.18	3.01	11.32	13.56
6	219	276	416	692		6	6.10465	6.45714	7.54286	9.82659		6	2.21	2.31	7.21	15.52
Figure 3D
Total	Sham-WT	Sham-KO	I/R-WT	I/R-KO		Insoluble	Sham-WT	Sham-KO	I/R-WT	I/R-KO
1	0.62	0.91	1.25	2.09		1	0.51	0.77	1.08	1.95
2	0.89	0.73	1.58	2.26		2	0.76	0.57	1.37	2.15
3	0.54	0.85	1.07	2.34		3	0.39	0.77	0.83	2.12
4	0.83	0.6	1.32	2.51		4	0.74	0.41	1.2	2.35
5	0.77	0.75	1.15	2.62		5	0.6	0.6	1	2.37
6	0.69	0.82	1.41	1.97		6	0.57	0.68	1.31	1.84
Figure 3E								Figure 3F
FS	0 weeks post-I/R		2 weeks post-I/R		4 weeks post-I/R			LVIDd	0 weeks post-I/R		2 weeks post-I/R		4 weeks post-I/R			LVIDs	0 weeks post-I/R		2 weeks post-I/R		4 weeks post-I/R
	WT	KO	WT	KO	WT	KO			WT	KO	WT	KO	WT	KO			WT	KO	WT	KO	WT	KO
1	47	41	33	20	27	20		1	3.7	3.6	3.9	4.5	4.1	4.5		1	2	2.2	2.6	3.6	3	3.6
2	50	49	30	23	33	25		2	3.8	3.6	4.3	4.4	3.7	4.8		2	1.9	1.8	3	3.4	2.5	3.6
3	43	44	32	25	34	21		3	4	3.7	4.4	4.4	4.1	4.2		3	2.3	2.1	3	3.3	2.7	3.3
4	40	40	27	28	28	26		4	3.6	3.9	4.4	4.6	4.2	4.7		4	2.2	2.3	3.2	3.3	3	3.5
5	39	39	31	21	27	21		5	3.5	3.7	4.1	4.3	4.1	4.9		5	2.1	2.3	2.8	3.4	3	3.8
6	38	47	33	26	32	20		6	3.6	3.9	4.2	4.7	4	4.6		6	2.2	2.1	2.8	3.5	2.8	3.7
Figure 3G
IVSs	0 weeks post-I/R		2 weeks post-I/R		4 weeks post-I/R
	WT	KO	WT	KO	WT	KO
1	1.1	1	1.23	1.34	1.24	1.52
2	1.2	1.3	1.17	1.39	1.12	1.29
3	0.98	1.1	1.09	1.28	1.28	1.44
4	0.89	1	1.28	1.42	1.17	1.35
5	0.93	0.93	1.15	1.24	1.09	1.48
6	1	1.2	1.2	1.47	1.13	1.3

## Sheet: Figure 4
Figure 4A
IA/AAR	I/R-NTG	I/R-cTG		AAR/LV	I/R-NTG	I/R-cTG
1	53.5714	16.6667		1	50.9091	50
2	42.1053	7.40741		2	34.5455	47.3684
3	51.5152	29.4118		3	71.7391	43.5897
4	53.3333	21.7391		4	58.8235	56.0976
5	46.1538	10.3448		5	43.3333	58
6	42.8571	26.4706		6	35.5932	65.3846
7	42.8571	15.7895		7	71.4286	42.2222
8	45.8333	6.06061		8	42.1053	58.9286
Figure 4B				Figure 4C						Figure 4D
TUNEL	I/R-NTG	I/R-cTG		DNA fragment	Sham-NTG	Sham-cTG	I/R-NTG	I/R-cTG		Caspase3 activity	Sham-NTG	Sham-cTG	I/R-NTG	I/R-cTG
1	1.01979	0.25844		1	0.863636	0.772727	3.38636	1.40909		1	0.953947	1.23684	5.42105	2.05263
2	1.11059	0.202561		2	1.25	1.15909	2.97727	1		2	0.717105	1	4.71053	1.5
3	1.23632	0.328289		3	0.931818	1.27273	3.95455	1.63636		3	1.09868	0.973684	5.60526	1.83553
4	0.726426	0.426077		4	1.34091	0.954545	3.61364	1.31818		4	1.26316	0.651316	5.125	2.30921
5	0.991851	0.384168		5	0.727273	0.75	4.11364	1.15909		5	1.13816	0.756579	4.33553	1.33553
6	0.915017	0.209546		6	0.886364	1.06818	3.54545	1.86364		6	0.828947	1.17763	5.01974	1.86842
Figure 4E				Figure 4F
DHE	I/R-NTG	I/R-cTG		O2-	Sham-NTG	Sham-cTG	I/R-NTG	I/R-cTG		H2O2	Sham-NTG	Sham-cTG	I/R-NTG	I/R-cTG
1	1.14607	0.505618		1	0.975568	0.891243	1.93557	1.41405		1	0.816109	0.829787	1.86474	1.31763
2	1.01798	0.364045		2	1.03135	0.910703	1.63589	1.02876		2	0.971125	0.770517	2.51672	1.03951
3	1.09213	0.6		3	0.875676	1.06119	2.14573	1.22335		3	1.12614	1.06687	1.99696	1.20821
4	0.869663	0.451685		4	1.17016	1.17924	2.3987	1.06508		4	0.87538	0.943769	2.24316	1.37234
5	0.970787	0.478652		5	0.953514	0.978162	2.23265	1.0093		5	1.20365	1.14438	2.35714	0.925532
6	0.903371	0.391011		6	0.99373	0.906811	1.94465	1.17276		6	1.0076	0.920973	2.56687	1.29483
Figure 4G						Figure 4H						Figure 4I
Cell size	Sham-NTG	Sham-cTG	I/R-NTG	I/R-cTG		Fibrotic area	Sham-NTG	Sham-cTG	I/R-NTG	I/R-cTG		Lox mRNA	Sham-NTG	Sham-cTG	I/R-NTG	I/R-cTG
1	223	207	376	208		1	2.33	3.01	10.98	4.52		1	0.868834	1.34099	2.23687	0.606225
2	175	166	452	194		2	2.09	3.15	11.42	5.72		2	0.724962	1.17006	3.8622	1.17463
3	186	193	421	257		3	2.57	2.54	8.76	3.78		3	0.758487	0.912492	2.22207	0.984375
4	204	260	399	284		4	3.29	2.97	8.44	5.55		4	0.857478	1.26587	1.96392	0.952039
5	252	215	443	261		5	2.91	2.08	11.89	2.98		5	1.40001	0.566661	3.39264	1.08417
6	231	244	372	234		6	3.09	2.21	9.76	4.09		6	1.39023	0.665799	2.83351	0.886176
Figure 4J
Total	Sham-NTG	Sham-cTG	I/R-NTG	I/R-cTG		Insoluble	Sham-NTG	Sham-cTG	I/R-NTG	I/R-cTG
1	0.76	0.58	1.41	0.72		1	0.64	0.42	1.24	0.63
2	0.7	0.82	1.23	0.93		2	0.57	0.75	1.02	0.74
3	0.62	0.64	1.09	0.76		3	0.52	0.54	0.96	0.59
4	0.84	0.69	1.18	0.81		4	0.69	0.55	1.03	0.7
5	0.91	0.73	1.33	0.69		5	0.82	0.65	1.23	0.54
6	0.79	0.71	1.47	0.74		6	0.65	0.58	1.33	0.62
Figure 4K
FS	0 weeks post-I/R		2 weeks post-I/R		4 weeks post-I/R			LVIDd	0 weeks post-I/R		2 weeks post-I/R		4 weeks post-I/R			LVIDs	0 weeks post-I/R		2 weeks post-I/R		4 weeks post-I/R
	NTG	cTG	NTG	cTG	NTG	cTG			NTG	cTG	NTG	cTG	NTG	cTG			NTG	cTG	NTG	cTG	NTG	cTG
1	47	35	33	42	29	34		1	3.6	3.7	4.2	4.1	4.4	3.8		1	1.9	2.4	2.8	2.4	3.1	2.5
2	43	43	32	36	31	42		2	4.1	3.5	4	3.6	4.2	3.6		2	2.3	2	2.7	2.3	2.9	2.1
3	42	44	32	46	27	38		3	3.8	3.9	4.4	3.9	4.8	3.7		3	2.2	2.2	3	2.1	3.5	2.3
4	41	40	34	38	22	41		4	3.4	4.2	4.1	3.7	4.5	3.4		4	2	2.5	2.7	2.3	3.5	2
5	39	45	34	37	25	35		5	3.9	3.3	3.9	3.8	4	3.7		5	2.4	1.8	2.6	2.4	3	2.4
6	48	44	31	34	24	41		6	3.5	3.8	4.3	3.5	4.6	3.9		6	1.8	2.1	3	2.3	3.5	2.3

## Sheet: Figure 5
Figure 5C
IA/AAR	KO+AAV9Ctrl	KO+AAV9ΔTM-HA		AAR/LV	KO+AAV9Ctrl	KO+AAV9ΔTM-HA
1	73.0769	25.9259		1	49.0566	57.4468
2	63.6364	34.375		2	50	61.5385
3	73.3333	36.5517		3	63.8298	52.7273
4	64.2857	42.8571		4	57.1429	42
5	69.5652	36.3636		5	44.2308	56.8966
6	68	33.3333		6	50	45.283
Figure 5D
cTnT	Sham-KO+AAV9Ctrl	Sham-KO+AAV9ΔTM-HA	I/R-KO+AAV9Ctrl	I/R-KO+AAV9ΔTM-HA		CK-MB	Sham-KO+AAV9Ctrl	Sham-KO+AAV9ΔTM-HA	I/R-KO+AAV9Ctrl	I/R-KO+AAV9ΔTM-HA		LDH	Sham-KO+AAV9Ctrl	Sham-KO+AAV9ΔTM-HA	I/R-KO+AAV9Ctrl	I/R-KO+AAV9ΔTM-HA
1	3.77	2.93	22.41	8.92		1	0.182	0.129	1.451	0.501		1	0.144	0.137	1.744	0.762
2	3.29	3.45	19.87	6.74		2	0.117	0.201	1.202	0.447		2	0.172	0.203	1.523	0.598
3	4.47	3.37	25.23	5.39		3	0.142	0.156	1.559	0.623		3	0.204	0.122	2.042	0.804
4	4.08	3.82	22.11	7.01		4	0.173	0.131	1.323	0.698		4	0.183	0.175	1.883	0.699
5	3.62	3.05	26.34	6.28		5	0.133	0.162	1.604	0.528		5	0.224	0.193	1.498	0.723
6	3.31	3.61	20.87	8.17		6	0.151	0.176	1.442	0.607		6	0.165	0.155	1.732	0.604
Figure 5F						Figure 5G
Cell size	Sham-KO+AAV9Ctrl	Sham-KO+AAV9ΔTM-HA	I/R-KO+AAV9Ctrl	I/R-KO+AAV9ΔTM-HA		Total	Sham-KO+AAV9Ctrl	Sham-KO+AAV9ΔTM-HA	I/R-KO+AAV9Ctrl	I/R-KO+AAV9ΔTM-HA
1	242	185	689	376		1	0.75	0.68	1.27	0.82
2	192	218	741	465		2	0.89	0.65	1.06	0.91
3	206	205	776	342		3	0.66	0.77	1.67	0.69
4	167	230	644	387		4	0.81	0.83	0.95	0.67
5	231	251	672	445		5	0.72	0.91	1.73	0.72
6	218	204	734	498		6	0.85	0.75	1.41	0.76
Figure 5H												Figure 5I
Insoluble	Sham-KO+AAV9Ctrl	Sham-KO+AAV9ΔTM-HA	I/R-KO+AAV9Ctrl	I/R-KO+AAV9ΔTM-HA		Soluble	Sham-KO+AAV9Ctrl	Sham-KO+AAV9ΔTM-HA	I/R-KO+AAV9Ctrl	I/R-KO+AAV9ΔTM-HA		Fibrotic area	Sham-KO+AAV9Ctrl	Sham-KO+AAV9ΔTM-HA	I/R-KO+AAV9Ctrl	I/R-KO+AAV9ΔTM-HA
1	0.58	0.528	1.067	0.689		1	0.17	0.152	0.203	0.131		1	2.74	2.24	15.17	7.62
2	0.746	0.44	0.898	0.731		2	0.144	0.21	0.162	0.179		2	2.18	2.19	12.98	5.09
3	0.55	0.629	1.522	0.582		3	0.11	0.141	0.148	0.108		3	3.39	2.96	16.89	6.64
4	0.66	0.657	0.779	0.517		4	0.15	0.173	0.171	0.153		4	2.27	3.15	16.22	7.01
5	0.54	0.782	1.605	0.538		5	0.18	0.128	0.125	0.182		5	3.51	2.66	17.04	6.32
6	0.71	0.567	1.277	0.634		6	0.14	0.183	0.133	0.126		6	2.57	2.42	14.35	7.19
Figure 5J								Figure 5K
FS	0 weeks post-I/R		2 weeks post-I/R		4 weeks post-I/R			LVIDd	0 weeks post-I/R		2 weeks post-I/R		4 weeks post-I/R			LVIDs	0 weeks post-I/R		2 weeks post-I/R		4 weeks post-I/R
	KO+AAV9Ctrl	KO+AAV9ΔTM-HA	KO+AAV9Ctrl	KO+AAV9ΔTM-HA	KO+AAV9Ctrl	KO+AAV9ΔTM-HA			KO+AAV9Ctrl	KO+AAV9ΔTM-HA	KO+AAV9Ctrl	KO+AAV9ΔTM-HA	KO+AAV9Ctrl	KO+AAV9ΔTM-HA			KO+AAV9Ctrl	KO+AAV9ΔTM-HA	KO+AAV9Ctrl	KO+AAV9ΔTM-HA	KO+AAV9Ctrl	KO+AAV9ΔTM-HA
1	47	40	24	37	26	38		1	3.6	3.7	4.5	3.8	4.9	3.7		1	1.9	2.2	3.4	2.4	3.6	2.3
2	49	40	28	32	28	36		2	3.5	4	4.2	4	4.6	3.9		2	1.8	2.4	3	2.7	3.3	2.5
3	40	40	30	32	26	37		3	3.7	3.5	4.7	3.7	4.7	4		3	2.2	2.1	3.3	2.5	3.5	2.5
4	38	39	19	36	25	42		4	3.9	3.8	4.6	3.6	4.8	3.6		4	2.4	2.3	3.7	2.3	3.6	2.1
5	47	47	30	38	27	34		5	3.4	3.6	4.3	3.9	4.4	3.5		5	1.8	1.9	3	2.4	3.2	2.3
6	39	47	27	32	22	39		6	3.8	3.4	4.4	3.8	4.5	3.8		6	2.3	1.8	3.2	2.6	3.5	2.3

## Sheet: Figure 6
Figure 6E
UDP-GlcNAc	WT	KO		GlcNAc-6P	WT	KO
1	0.932729	0.594372		1	1.24599	0.522217
2	1.0614	0.578305		2	0.991093	0.567983
3	1.00813	0.529715		3	0.887434	0.537197
4	0.933202	0.562221		4	0.875822	0.605071
5	0.94954	0.640921		5	0.875577	0.551922
6	1.1577	0.51374		6	0.94414	0.581484
7	1.12946	0.498122		7	0.918124	0.536823
8	1.05706	0.600207		8	0.957079	0.605581
9	1.00703	0.565626		9	1.13435	0.494892
10	0.88685	0.508258		10	1.136	0.630488
11	0.915901	0.46864		11	1.06808	0.55263
12	0.960992	0.594414		12	0.966305	0.655804
Figure 6H
IA/AAR	I/R-WT+Vehicle	I/R-KO+Vehicle	I/R-KO+TMG	I/R-KO+NButGT		AAR/LV	I/R-WT+Vehicle	I/R-KO+Vehicle	I/R-KO+TMG	I/R-KO+NButGT
1	48.1481	68	57.6923	56		1	45.7627	47.1698	49.0566	52.0833
2	40.9091	77.2727	54.1667	55.1724		2	46.8085	46.8085	43.6364	53.7037
3	53.8462	59.2593	47.619	44.4444		3	56.5217	52.9412	45.6522	49.0909
4	44	65.3846	47.8261	47.8261		4	47.1698	53.0612	51.1111	44.2308
5	48.3871	78.2609	48.2759	54.1667		5	56.3636	41.8182	52.7273	57.1429
6	52.1739	75	52.1739	55.5556		6	47.9167	62.2222	48.9362	51.9231
7	46.4286	66.6667	45	52.6316		7	53.8462	58.8235	47.619	45.2381
8	41.6667	71.4286	57.1429	44.4444		8	44.4444	42.8571	44.6809	52.9412
Figure 6I
FS	Sham-WT+Vehicle	I/R-WT+Vehicle	I/R-KO+Vehicle	I/R-KO+TMG	I/R-KO+NButGT
1	43	32	22	38	38
2	40	31	21	37	44
3	47	37	27	33	41
4	45	33	21	43	38
5	47	30	24	40	34
6	46	28	25	39	35

## Sheet: Figure 7
Figure 7C						Figure 7D						Figure 7G
GFPT1/GAPDH	Sham-WT	Sham-KO	I/R-WT	I/R-KO		Gfpt1 mRNA	Sham-WT	Sham-KO	I/R-WT	I/R-KO		IA/AAR	I/R+NTG+shRNA	I/R+cTG+shRNA	I/R+NTG+shGfpt1	I/R+cTG+shGfpt1		AAR/LV	I/R+NTG+shRNA	I/R+cTG+shRNA	I/R+NTG+shGfpt1	I/R+cTG+shGfpt1
1	0.933333	1.0128	3.09733	1.07343		1	1.05564	0.57943	4.87939	0.844466		1	52	26.9231	81.4815	82.6087		1	49.0196	49.0566	47.3684	46.9388
2	0.738699	1.27707	3.54514	0.925607		2	0.733525	1.29037	7.65825	1.16692		2	60	16.6667	72	72		2	45.4545	48.9796	52.0833	44.6429
3	1.08951	1.10957	2.69665	1.40312		3	1.72789	1.4515	6.47045	1.66262		3	41.3793	21.4286	80	73.913		3	49.1525	58.3333	53.1915	56.0976
4	1.00946	0.987915	3.71227	1.07218		4	0.549974	0.752472	4.63668	0.611355		4	45.1613	22.7273	79.3103	85.1852		4	54.386	43.1373	59.1837	50.9434
5	1.18168	0.876707	3.4505	1.03956		5	0.88013	1.02743	7.22281	1.32814		5	40.9091	11.5385	73.0769	70.5882		5	45.8333	44.0678	44.0678	55.7377
6	1.04732	1.32379	2.83046	1.2001		6	1.05285	0.854858	3.76594	0.750457		6	51.8519	19.3548	72.4138	75		6	54	53.4483	54.717	48.2759
Figure 7H						Figure 7I						Figure 7J						Figure 7K
TUNEL	I/R+NTG+shRNA	I/R+cTG+shRNA	I/R+NTG+shGfpt1	I/R+cTG+shGfpt1		DNA fragment	I/R+NTG+shRNA	I/R+cTG+shRNA	I/R+NTG+shGfpt1	I/R+cTG+shGfpt1		Cell size	I/R+NTG+shRNA	I/R+cTG+shRNA	I/R+NTG+shGfpt1	I/R+cTG+shGfpt1		HW/TL	I/R+NTG+shRNA	I/R+cTG+shRNA	I/R+NTG+shGfpt1	I/R+cTG+shGfpt1
1	0.814815	0.208754	1.29966	1.43434		1	1.05537	0.403909	1.3355	1.45928		1	417	271	657	717		1	7.34807	6.37931	9.4186	8.92655
2	1.17172	0.195286	1.62963	1.29293		2	0.840391	0.325733	1.557	1.72638		2	443	224	722	688		2	7.89773	5.8427	10.1724	9.54023
3	0.929293	0.316498	1.82492	1.6431		3	0.938111	0.306189	1.41368	1.55049		3	401	198	704	743		3	8.48837	6.80233	8.64407	9.88571
4	1.02357	0.430976	1.69697	1.77104		4	1.12704	0.449511	1.47883	1.83713		4	367	231	683	629		4	7.7095	6.24277	9.2	9.94413
5	1.09764	0.350168	1.38721	1.56229		5	1.00977	0.482085	1.68078	1.80456		5	382	202	719	698		5	8.61272	6.42045	9.03409	9.82558
6	0.962963	0.323232	1.52862	1.71717		6	1.02932	0.508143	1.71336	1.66775		6	359	215	755	752		6	7.9096	6.57143	9.9422	8.73563
Figure 7L						Figure 7M						Figure 7N
Fibrotic area	I/R+NTG+shRNA	I/R+cTG+shRNA	I/R+NTG+shGfpt1	I/R+cTG+shGfpt1		FS	I/R+NTG+shRNA	I/R+cTG+shRNA	I/R+NTG+shGfpt1	I/R+cTG+shGfpt1		LVIDd	I/R+NTG+shRNA	I/R+cTG+shRNA	I/R+NTG+shGfpt1	I/R+cTG+shGfpt1		LVIDs	I/R+NTG+shRNA	I/R+cTG+shRNA	I/R+NTG+shGfpt1	I/R+cTG+shGfpt1
1	10.41	4.51	15.89	14.98		1	23	41	21	15		1	4.4	3.7	4.8	5.2		1	3.4	2.2	3.8	4.4
2	12.33	3.84	17.12	15.23		2	31	37	17	14		2	4.5	3.2	5.1	5.5		2	3.1	2	4.2	4.7
3	9.04	4.87	16.44	18.62		3	23	34	18	21		3	4.3	3.5	4.9	4.9		3	3.3	2.3	4	3.9
4	9.55	3.99	18.23	17.23		4	27	38	15	19		4	4.8	3.4	5.2	5.2		4	3.5	2.1	4.4	4.2
5	11.38	4.28	14.87	16.54		5	31	45	22	16		5	4.7	3.6	5.3	5.1		5	3.2	2	4.1	4.3
6	9.79	5.11	19.08	18.92		6	24	40	16	13		6	4.2	3.5	5	5.3		6	3.2	2.1	4.2	4.6

## Sheet: Suppl Figure 1
Figure S1A
Creb3l4 mRNA	Mφ		CM		CF
	Sham	I/R	Sham	I/R	Sham	I/R
1	1.28164	2.32906	2.71145	30.5824	2.4609	1.90061
2	0.761256	2.72213	3.16456	27.9642	2.22344	1.26107
3	0.94116	1.812	3.34374	54.1946	1.72358	1.28491
4	1.51305	2.64015	4.24749	38.8151	1.29652	2.46834
5	0.89724	1.61874	5.05244	37.5355	1.57318	1.22076
6	0.605647	1.60333	3.03507	34.1289	1.06018	2.24775

## Sheet: Suppl Figure 2
Figure S2B
Creb3ls mRNA	Creb3l1		Creb3l2		Creb3l3
	WT	KO	WT	KO	WT	KO
1	0.827172	0.416176	6.17027	1.75416	0.150488	0.187373
2	1.71291	0.60283	3.12126	2.41662	0.207604	0.211353
3	0.915818	1.11321	1.86293	1.89034	0.234851	0.110244
4	1.42796	1.26631	1.90886	2.58067	0.14075	0.119557
5	0.505411	1.5492	1.17183	4.0283	0.0956893	0.168426
6	0.610731	1.45306	1.63396	1.58389	0.115218	0.138351
Figure S2C
FS	3 months		6 months		9 months		12 months			LVIDd	3 months		6 months		9 months		12 months
	WT	KO	WT	KO	WT	KO	WT	KO			WT	KO	WT	KO	WT	KO	WT	KO
1	46	49	50	46	47	46	39	37		1	3.7	3.5	3.8	3.5	3.8	3.7	3.6	3.8
2	53	48	53	45	50	46	49	51		2	3.4	3.7	3.6	3.9	3.6	3.9	3.5	4.1
3	50	50	41	39	44	41	40	48		3	3.8	4	3.9	3.8	3.4	4.1	3.7	4.3
4	45	42	46	39	43	49	38	32		4	4	3.6	4.1	3.6	3.7	3.5	3.9	3.7
5	44	40	45	49	44	45	44	41		5	3.6	3.8	3.5	3.9	3.9	3.8	3.6	3.9
6	46	41	46	40	50	39	42	47		6	3.9	3.7	3.7	4	3.8	3.6	3.8	4
LVIDs	3 months		6 months		9 months		12 months
	WT	KO	WT	KO	WT	KO	WT	KO
1	2	1.8	1.9	1.9	2	2	2.2	2.4
2	1.6	1.9	1.7	2.1	1.8	2.1	1.8	2
3	1.9	2	2.3	2.3	1.9	2.4	2.2	2.2
4	2.2	2.1	2.2	2.2	2.1	1.8	2.4	2.5
5	2	2.3	1.9	2	2.2	2.1	2	2.3
6	2.1	2.2	2	2.4	1.9	2.2	2.2	2.1

## Sheet: Suppl Figure 3
Figure S3A
cTnT	Sham-WT	Sham-KO	I/R-WT	I/R-KO		CK-MB	Sham-WT	Sham-KO	I/R-WT	I/R-KO		LDH	Sham-WT	Sham-KO	I/R-WT	I/R-KO
1	5.2	2.7	16.9	22.1		1	0.11	0.25	0.81	1.39		1	0.27	0.22	0.89	1.75
2	3	5.4	13.1	18.9		2	0.06	0.13	0.67	1.62		2	0.11	0.29	1.02	1.82
3	3.9	4.9	14.6	20.7		3	0.17	0.27	0.59	1.19		3	0.15	0.12	0.93	1.66
4	4.3	3.8	17.1	23.2		4	0.08	0.06	0.94	1.48		4	0.09	0.11	1.17	2.23
5	2.8	2.6	18.4	26.3		5	0.21	0.09	0.82	1.55		5	0.19	0.36	0.8	1.54
6	3.3	4.1	15.8	20.9		6	0.09	0.17	1.03	1.63		6	0.23	0.32	1.01	1.42
7	2.3	5.9	17.3	27.5		7	0.1	0.21	0.61	1.51		7	0.2	0.25	1.35	2.01
8	4.6	2	14.4	23.7		8	0.19	0.05	0.7	1.45		8	0.31	0.1	0.79	1.72
Figure S3B
BAX/GAPDH	Sham-WT	Sham-KO	I/R-WT	I/R-KO		BCL-2/GAPDH	Sham-WT	Sham-KO	I/R-WT	I/R-KO
1	0.928368	1.12505	2.74103	5.56065		1	1.04076	1.08377	0.534628	0.212464
2	0.851621	1.30934	2.46747	4.44048		2	0.890234	1.01552	0.454196	0.331286
3	1.16173	0.793461	2.64359	4.99145		3	0.968136	0.893561	0.589658	0.253066
4	0.781287	0.944386	2.1733	5.06602		4	1.15354	1.08377	0.477052	0.292728
5	1.21844	1.11694	2.47273	4.59493		5	0.944047	1.14856	0.567238	0.271471
6	1.05856	0.817426	2.22876	4.92771		6	1.00328	1.00104	0.488859	0.228634
Figure S3C
3-NT	Sham-WT	Sham-KO	I/R-WT	I/R-KO		MDA	Sham-WT	Sham-KO	I/R-WT	I/R-KO		4-HNE	Sham-WT	Sham-KO	I/R-WT	I/R-KO
1	3.33	3.54	7.14	10.98		1	1.42	1.47	2.41	4.62		1	0.93	0.79	1.87	3.75
2	4.03	3.91	7.09	11.44		2	1.55	1.27	2.22	5.51		2	1.07	1.04	2.25	3.38
3	3.97	4.23	6.68	9.23		3	1.92	1.69	2.76	4.09		3	0.82	1.17	1.74	3.81
4	4.45	3.18	8.13	10.71		4	1.21	1.84	2.8	5.12		4	0.9	0.82	2.39	3.19
5	4.17	3.27	7.74	11.07		5	1.37	1.52	2.55	4.84		5	0.99	1.15	2.04	3.55
6	3.26	3.55	7.66	10.37		6	1.51	1.77	2.31	4.71		6	1.11	0.95	2.18	3.74

## Sheet: Suppl Figure 4
Figure S4C						Figure S4D						Figure S4E
TUNEL	Ctrl-shRNA	Ctrl-shTisp40	sI/R-shRNA	sI/R-shTisp40		DNA fragment	Ctrl-shRNA	Ctrl-shTisp40	sI/R-shRNA	sI/R-shTisp40		Caspase3 activity	Ctrl-shRNA	Ctrl-shTisp40	sI/R-shRNA	sI/R-shTisp40
1	1.13943	0.867102	3.07843	6.72549		1	0.887324	1.14085	2.57746	3.99296		1	1.07098	0.853862	1.64301	2.18789
2	0.973856	1.06536	2.39216	5.42048		2	1.20423	0.929577	2.93662	3.71831		2	0.993737	1.06889	1.48852	2.66388
3	0.95207	1.20261	2.89107	7.65142		3	1.03521	0.992958	2.30282	3.48592		3	0.870564	1.14405	1.77244	2.31524
4	1.05011	1.11329	2.69935	6.81264		4	0.929577	1.24648	2.40845	4.16197		4	1.09603	1.02714	1.55324	2.89562
5	1.00436	1.00871	3.29847	6.45752		5	1.05634	0.887324	2.6831	4.66901		5	1.03549	0.912317	1.69311	2.93111
6	0.880174	0.934641	3.14815	5.66013		6	0.887324	0.992958	3.21127	4.30986		6	0.933194	0.874739	1.57203	2.68685
Figure S4F
BAX/GAPDH	Ctrl-shRNA	Ctrl-shTisp40	sI/R-shRNA	sI/R-shTisp40		BCL-2/GAPDH	Ctrl-shRNA	Ctrl-shTisp40	sI/R-shRNA	sI/R-shTisp40
1	0.953106	0.986699	1.73736	3.01746		1	1.04926	0.897414	0.547895	0.249526
2	0.924538	0.973193	2.0707	3.21106		2	0.996718	1.11939	0.521884	0.235322
3	1.11052	1.19635	2.12976	2.9726		3	0.910472	1.13874	0.531963	0.281973
4	1.10136	0.922617	1.8162	3.04973		4	1.06553	1.01283	0.58529	0.239888
5	1.01821	1.21482	1.86945	2.87884		5	0.992099	1.06282	0.489961	0.220232
6	0.89227	1.09501	1.77858	3.37282		6	0.985922	0.963096	0.489974	0.27428
Figure S4H
3-NT	Ctrl-shRNA	Ctrl-shTisp40	sI/R-shRNA	sI/R-shTisp40		MDA	Ctrl-shRNA	Ctrl-shTisp40	sI/R-shRNA	sI/R-shTisp40		4-HNE	Ctrl-shRNA	Ctrl-shTisp40	sI/R-shRNA	sI/R-shTisp40
1	2.78	2.19	3.36	5.09		1	1.04	1.17	2.27	3.37		1	0.73	0.84	1.65	2.77
2	2.09	2.03	3.61	4.87		2	1.15	1.23	2.1	3.66		2	0.79	0.73	1.82	2.65
3	2.33	2.42	3.42	5.52		3	0.84	1.02	2.35	3.42		3	0.66	0.82	1.44	2.49
4	2.54	2.17	3.87	5.29		4	0.93	1.15	2.01	3.85		4	0.84	0.73	1.53	2.81
5	2.61	2.44	3.65	5.17		5	1.07	0.98	2.42	3.21		5	0.72	0.89	1.67	2.71
6	2.34	2.36	3.29	5.38		6	1.2	1.04	1.95	3.65		6	0.77	0.82	1.42	2.62
Figure S4I						Figure S4J
Cell viability	Ctrl-shRNA	Ctrl-shTisp40	sI/R-shRNA	sI/R-shTisp40		LDH releases	Ctrl-shRNA	Ctrl-shTisp40	sI/R-shRNA	sI/R-shTisp40
1	1.14622	1.0221	0.631876	0.365773		1	1.01015	1.22626	2.13774	4.63512
2	0.979784	1.2205	0.661965	0.284908		2	1.23642	0.840833	2.09513	3.25784
3	0.908322	1.10672	0.54725	0.38646		3	0.943878	1.01057	2.41816	4.21356
4	1.09262	0.854725	0.58204	0.349788		4	0.904246	0.967663	2.18674	4.10563
5	1.03244	1.23366	0.544429	0.327221		5	0.890714	0.818178	2.26431	3.05955
6	0.840621	1.31453	0.603667	0.297132		6	1.01459	1.13404	1.95641	3.77983

[truncated: 13 more sheets: Suppl Figure 5, Suppl Figure 6, Suppl Figure 7, Suppl Figure 8, Suppl Figure 9, Suppl Figure 10, Suppl Figure 11, Suppl Figure 12, Suppl Figure 13, Suppl Figure 14, Suppl Figure 15, Suppl Figure 16, Suppl Figure 17]
